# Supplementary material for: Vitamin D₃ Supplementation in Batswana Children and Adults with HIV: A Pilot Double Blind Randomized Controlled Trial
Source: PLoS One. 2015 Feb 23;10(2):e0117123. doi: 10.1371/journal.pone.0117123 (PMC4338235; doi:10.1371/journal.pone.0117123)
Supplement: S1 Study Dataset — (XLSX) [file pone.0117123.s006.xlsx]

## Sheet: Data
Botswana Vitamin D Supplementation Dosing Study - Longitudinal Data Set for Manuscript "Vitamin D3 Supplementation in Batswana Children and Adults with HIV: a Pilot Double Blind Randomized Controlled Trial" (Steenhoff AP et al)
ID	Visit	Time wks	Sex	Age yrs	Age Group	HIV Mode of Acquisition	Season	Percent Adherence to vitamin D3 supplement	Vitamin D3 dose IU	CD4 Count mm3	CD4 Count 1=low, 2=high	CD4 %	CD4 % 1=low, 2=high	HIV RNA Viral Load	HIV RNA (log) Viral Load	HIV RNA Detectable (25)	Serum 25(OH)D ng/mL	Serum 25(OH)D category 1=<19, 2=20-31, 3=≥32 ng/mL	Serum PTH pg/mL	Serum 1,25(OH)D pg/mL	Serum Vitamin D Binding Protein umol/L	Free 25(OH)D pg/mL	Bioavailable 25(OH)D ng/mL	Bioavailable/ Total 25(OH)D ratio	Serum Magnesium mmolL	Magnesium 0=in range, 1=low, 2=high	Serum Phosphorous mmolL	Phosphorus 0=in range, 1=low, 2=high	Whole Blood Lead ugdl	Whole Blood Lead 0=in range, 1=low, 2=high	Serum Calcium mmolL	Calcium 0=in range, 1=low, 2=high	Serum Albumin gL	Albumin 0=in range, 1=low, 2=high	Corrected Calcium mmolL	Corrected Calcium 0=in range, 1=low, 2=high	Weight kg	Height cm	BMI	BMI category 1=<18, 2=19-29, 3=≥30	BMI category 1=<18, 2=19-24, 3=≥25	Height-for-age Z Score	Weight-for-age Z Score	BMI-for-age Z Score	Height-for-age Z < -2.0 0=no, 1=yes	Weight-for-age Z < -2.0 0=no, 1=yes	BMI-for-age Z < -2.0 0=no, 1=yes	BMI category 0=<85th, 1=≥85th percentile	Years since HIV diagnosis
1001	Baseline	0	M	8.3039	4-8 yrs	Perinatally Acquired HIV	summer	96	7000	1417	0	33.13	0	<25	1.4	0	38.7	3	5.67006	33.9088	2.08801	24.1079	8.82749	22.81	0.93	0	1.33	0	2	0	2.31	0	40.43	0	2.3	0	24.2	123.6	15.8408	1	1	-1.03096	-0.5957	-0.0167731	0	0	0	0	7.6742
1001	Week #6	6	M	8.43258	4-8 yrs	Perinatally Acquired HIV	summer	96	7000								38.7	3							1.01	0	1.09	1	2	0	2.44	0	41.82	0	2.4	0	24.4	124.7	15.6912	1	1	-0.994045	-0.657514	-0.145528	0	0	0	0	7.80287
1001	Week #12	12	M	8.6078	4-8 yrs	Perinatally Acquired HIV	summer	96	7000	1070	0	32.86	0	<400			38.5	3	16.1428	44.144	1.03636	39.3836	14.8834	38.6581	0.92	0	1.39	0	2	0	2.31	0	41.73	0	2.28	0	25.4	125.53	16.119	1	1	-1.00112	-0.495573	0.0712547	0	0	0	0	7.9781
1002	Baseline	0	F	6.68857	4-8 yrs	Perinatally Acquired HIV	summer	83	4000	1354	0	36.97	0	<25	1.4	0	42.6	3	18.1315	51.5432					0.96	0	1.55	0	2	0	2.36	0	38.04	0	2.4	0	15.17	105.87	13.5344	1	1	-2.72418	-3.05727	-1.51941	1	1	0	0	4.51472
1002	Week #6	6	F	6.80356	4-8 yrs	Perinatally Acquired HIV	summer	83	4000								69.5	3			2.0306	46.0859	15.9385	22.9332	0.95	0	1.32	0	2	0	2.52	2	38.18	0	2.56	2	15.2	105.83	13.5714	1	1	-2.83474	-3.11625	-1.48404	1	1	0	0	4.62971
1002	Week #12	12	F	6.91034	4-8 yrs	Perinatally Acquired HIV	summer	83	4000	1265	0	34.72	0	42	1.62	1	73.1	3	12.5142	86.8631	1.43828	64.4129	21.602	29.5513	1.39	2	1.58	0	1	0	2.38	0	37.02	0	2.44	0	16.3	107.17	14.1919	1	1	-2.65003	-2.49757	-0.898047	1	1	0	0	4.73648
1003	Baseline	0	M	7.76728	4-8 yrs	Perinatally Acquired HIV	fall	66	7000	1252	0	38.95	0	<25	1.4	0	26.7	2	22.0652	41.5605	1.6896	19.5248	6.97121	26.1094	0.9	0	1.7	0	3	0	2.23	0	39.42	0	2.24	0	24.1	118.3	17.2206	1	1	-1.49045	-0.266385	0.800969	0	0	0	0	7.72621
1003	Week #6	6	M	7.88227	4-8 yrs	Perinatally Acquired HIV	fall	66	7000								80.1	3							1.04	0	1.69	0	3	0	2.31	0	40.57	0	2.3	0	23.6	118.97	16.6739	1	1	-1.45221	-0.47264	0.529816	0	0	0	0	7.8412
1003	Week #12	12	M	8.00274	4-8 yrs	Perinatally Acquired HIV	fall	66	7000	1093	0	42.85	0	<25	1.4	0	54.7	3	26.4123	52.534	1.36795	49.0786	16.4593	30.0902	0.87	0	1.55	0	2	0	2.15	1	37.02	0	2.21	0	23.6	119.2	16.6096	1	1	-1.57378	-0.593984	0.461878	0	0	0	0	7.96167
1004	Baseline	0	M	8.12868	4-8 yrs	Perinatally Acquired HIV	fall	85	4000	1100	0	39.17	0	200	2.3	1	40.6	3	13.775	40.6739	1.61115	30.7803	11.4959	28.315	0.99	0	1.25	0	2	0	2.42	0	41.24	0	2.4	0	24.1	129.3	14.4152	1	1	0.118181	-0.504781	-1.04264	0	0	0	0	8.12868
1004	Week #6	6	M	8.24367	4-8 yrs	Perinatally Acquired HIV	fall	85	4000								55.9	3							0.97	0	1.53	0	2	0	2.4	0	40.43	0	2.39	0	23.7	128.87	14.2707	1	1	-0.0387886	-0.685347	-1.18973	0	0	0	0	8.24367
1004	Week #12	12	M	8.3614	4-8 yrs	Perinatally Acquired HIV	fall	85	4000	857	0	41.49	0	62	1.79	1	53.3	3	23.6535	46.3159	1.31452	47.9173	17.3553	32.5615	0.9	0	1.37	0	2	0	2.28	0	39.99	0	2.28	0	23.7	129.83	14.0604	1	1	-0.0380917	-0.807969	-1.42057	0	0	0	0	8.3614
1005	Baseline	0	F	8.88159	4-8 yrs	Perinatally Acquired HIV	fall	83	4000	766	0	27.29	1	<25	1.4	0	23.1	2	54.6849	54.9607					1.03	0	1.7	0	3	0	2.34	0	38.26	0	2.37	0	27.8	129.47	16.5847	1	1	-0.460654	-0.145484	0.171337	0	0	0	0	1.38535
1005	Week #6	6	F	8.99658	4-8 yrs	Perinatally Acquired HIV	fall	83	4000								55.5	3							0.97	0	1.57	0	2	0	2.35	0	41.13	0	2.33	0	27.1	130.9	15.8158	1	1	-0.293328	-0.348428	-0.226639	0	0	0	0	1.50034
1005	Week #12	12	F	9.11157	4-8 yrs	Perinatally Acquired HIV	fall	83	4000	563	0	30.88	0	<25	1.4	0	51.4	3	23.4412	70.3614	1.61056	39.9225	14.2288	27.6826	0.92	0	1.59	0	3	0	2.31	0	39.35	0	2.32	0	27.4	131.03	15.9591	1	1	-0.404846	-0.401112	-0.193164	0	0	0	0	1.61533
1006	Baseline	0	M	7.54552	4-8 yrs	Perinatally Acquired HIV	fall	90	7000	1539	0	38.61	0	<400			42.4	3	28.5019	46.6346					0.91	0	1.58	0	1	0	2.4	0	38.09	0	2.44	0	21.2	118.2	15.174	1	1	-1.25222	-1.0274	-0.32146	0	0	0	0	4.3614
1006	Week #6	6	M	7.67146	4-8 yrs	Perinatally Acquired HIV	fall	90	7000								56	3			1.97217	38.2839	12.234	21.8465	0.94	0	1.39	0	1	0	2.35	0	35.27	1	2.44	0	21.6	119.5	15.1258	1	1	-1.18802	-1.0104	-0.385453	0	0	0	0	4.48734
1006	Week #12	12	M	7.85489	4-8 yrs	Perinatally Acquired HIV	fall	90	7000	1385	0	39.55	0	<25	1.4	0	57.6	3	38.292	28.4031	1.79002	41.9603	14.3222	24.865	1	0	1.81	0	3	0	2.48	0	37.68	0	2.48	0	22.5	120.7	15.4443	1	1	-1.14043	-0.823064	-0.187187	0	0	0	0	4.67077
1007	Baseline	0	F	7.96988	4-8 yrs	Perinatally Acquired HIV	fall	100	4000	779	0	33.33	0	<25	1.4	0	41.3	3							0.95	0	1.59	0	2	0	2.3	0	35.56	1	2.39	0	17.6	112.43	13.9235	1	1	-2.72984	-2.69777	-1.28531	1	1	0	0	4.64339
1007	Week #6	6	F	8.08487	4-8 yrs	Perinatally Acquired HIV	fall	100	4000								60.3	3			1.45429	51.6009	17.7294	29.4019	0.99	0	0.91	1	2	0	2.34	0	37.93	0	2.38	0	18.3	112.66	14.4182	1	1	-2.83591	-2.48722	-0.917629	1	1	0	0	4.75838
1007	Week #12	12	F	8.2026	4-8 yrs	Perinatally Acquired HIV	fall	100	4000					<400			66.6	3	34.6947	54.3284	1.62168	52.7693	18.1451	27.2449	0.91	0	1.52	0	2	0	2.26	0	37.96	0	2.3	0	18.4	113.5	14.2832	1	1	-2.74633	-2.50509	-1.03719	1	1	0	0	4.87611
1008	Baseline	0	M	6.03696	4-8 yrs	Perinatally Acquired HIV	fall	100	7000	1361	0	23.99	1	<25	1.4	0	48	3	13.0748	68.6365					1.06	0	1.24	0	2	0	2.29	0	39	0	2.31	0	15.2	106.63	13.3686	1	1	-1.77802	-2.67553	-2.13597	0	1	1	0	3.38125
1008	Week #6	6	M	6.15195	4-8 yrs	Perinatally Acquired HIV	fall	100	7000								110	3			1.19439	116.727	38.3874	34.8976	0.99	0	1.06	1	1	0	2.31	0	36.3	0	2.38	0	16	107.6	13.8196	1	1	-1.68428	-2.25325	-1.53574	0	1	0	0	3.49624
1008	Week #12	12	M	6.29706	4-8 yrs	Perinatally Acquired HIV	fall	100	7000	1523	0	28.25	1	<400			116	3	2.389	85.6598	1.15266	122.518	44.0652	37.9872	0.93	0	1.17	1	1	0	2.31	0	39.71	0	2.33	0	16.7	109.1	14.0303	1	1	-1.58432	-2.00802	-1.28033	0	1	0	0	3.64134
1009	Baseline	0	M	7.52088	4-8 yrs	Perinatally Acquired HIV	fall	89	4000	1666	0	41.79	0	<25	1.4	0	55.4	3	17.4035	119.394	1.61673	44.1623	14.4077	26.0067	0.97	0	1.54	0	1	0	2.36	0	36.01	1	2.44	0	32.5	118.83	23.0161	2	2	-1.13705	1.5736	2.26093	0	0	0	1	3.64408
1009	Week #6	6	M	7.63587	4-8 yrs	Perinatally Acquired HIV	fall	89	4000								57.2	3							0.89	0	1.31	0	1	0	2.5	0	36.92	1	2.56	0	34.4	119.47	24.1013	2	2	-1.10747	1.77414	2.36627	0	0	0	1	3.75907
1009	Week #12	12	M	7.78645	4-8 yrs	Perinatally Acquired HIV	fall	89	4000	1606	0	40.42	0	<25	1.4	0	53.4	3	25.9016	62.3237	1.2228	48.9421	19.3046	36.1508	0.86	0	1.53	0	2	0	2.52	0	43.56	0	2.45	0	34.9	120.17	24.1676	2	2	-1.15182	1.73928	2.33655	0	0	0	1	3.90965
1010	Baseline	0	F	5.88364	4-8 yrs	Perinatally Acquired HIV	fall	100	7000	1662	0	40.56	0	<25	1.4	0	25.2	2	39.0505	49.6534	1.44109	20.0558	7.93069	31.471	1.23	2	1.5	0	4	0	2.5	0	43.67	0	2.43	0	15.4	104.5	14.1022	1	1	-1.92441	-2.07974	-0.916623	0	1	0	0	5.64819
1010	Week #6	6	F	6.00137	4-8 yrs	Perinatally Acquired HIV	fall	100	7000								64.4	3							0.96	0	1.4	0	3	0	2.38	0	41.05	0	2.36	0	16.3	107.37	14.1391	1	1	-1.53944	-1.71898	-0.883737	0	0	0	0	5.76591
1010	Week #12	12	F	6.13279	4-8 yrs	Perinatally Acquired HIV	fall	100	7000	1322	0	45.2	0	<25	1.4	0	80.6	3	14.8237	76.4118	5.09814	23.6512	8.98925	11.1529	0.86	0	1.29	0	3	0	2.35	0	41.97	0	2.31	0	16.8	108.2	14.3501	1	1	-1.47808	-1.5309	-0.692722	0	0	0	0	5.89733
1011	Baseline	0	F	7.43326	4-8 yrs	Perinatally Acquired HIV	fall	100	4000	607	0	35.99	0	<25	1.4	0	39.9	3	20.6454	78.7789					0.91	0	1.32	0	2	0	2.34	0	40.48	0	2.33	0	23.4	126.1	14.7159	1	1	0.299246	-0.161159	-0.570665	0	0	0	0	1.65366
1011	Week #6	6	F	7.54004	4-8 yrs	Perinatally Acquired HIV	fall	100	4000								68.9	3							0.88	0	1.23	0	1	0	2.26	0	35.94	1	2.34	0	23.5	126.97	14.5769	1	1	0.360035	-0.195277	-0.687973	0	0	0	0	1.76044
1011	Week #12	12	F	7.67967	4-8 yrs	Perinatally Acquired HIV	fall	100	4000	845	0	28.31	1	<400			64.9	3	22.8118	88.5026	4.86131	19.8638	7.18375	11.069	0.82	0	1.55	0	1	0	2.35	0	39.93	0	2.35	0	24.5	128.93	14.7387	1	1	0.519449	-0.0595338	-0.601435	0	0	0	0	1.90007
1012	Baseline	0	F	7.38946	4-8 yrs	Perinatally Acquired HIV	fall	76	7000	1657	0	51.48	0	<25	1.4	0	32.9	3	18.6841	78.7008					0.86	0	1.39	0	6	0	2.29	0	37.88	0	2.33	0	24.8	122.43	16.5454	1	1	-0.257113	0.249345	0.513593	0	0	0	0	7.37029
1012	Week #6	6	F	7.50171	4-8 yrs	Perinatally Acquired HIV	fall	76	7000								67.5	3			1.67383	52.0831	18.0832	26.7899	1.74	2	1.57	0	4	0	2.21	0	38.33	0	2.24	0	23.67	122.8	15.6965	1	1	-0.370798	-0.150276	0.0406251	0	0	0	0	7.48255
1012	Week #12	12	F	7.6386	4-8 yrs	Perinatally Acquired HIV	fall	76	7000	1712	0	62.31	0	<400			77.8	3	14.5777	99.4932	1.70076	57.6205	22.7381	29.2263	0.88	0	1.37	0	7	0	2.36	0	43.58	0	2.29	0	25.7	123.87	16.7495	1	1	-0.268379	0.27885	0.548503	0	0	0	0	7.61944
2001	Baseline	0	F	11.1376	9-13 yrs	Perinatally Acquired HIV	summer	98	4000	749	0	49.16	0	<25	1.4	0	39.1	3	30.2068	167.426	1.5898	30.0531	11.0261	28.1999	0.96	0	1.81	2	2	0	2.28	0	40.51	0	2.27	0	28.67	141.57	14.3049	1	1	-0.447257	-1.52074	-1.73991	0	0	0	0	7.55373
2001	Week #6	6	F	11.2635	9-13 yrs	Perinatally Acquired HIV	summer	98	4000								54.1	3							0.94	0	1.52	0	2	0	2.22	0	38.48	0	2.25	0	30.8	142.33	15.204	1	1	-0.500635	-1.2044	-1.18638	0	0	0	0	7.67967
2001	Week #12	12	F	11.3703	9-13 yrs	Perinatally Acquired HIV	summer	98	4000								49.8	3	30.5767	97.9146	1.87838							0									30.8	142.33	15.204	1	1	-0.580448	-1.26037	-1.21	0	0	0	0	7.78645
2002	Baseline	0	F	10.2368	9-13 yrs	Perinatally Acquired HIV	summer	81	4000					<25	1.4	0	33.6	3	12.723	41.1301	1.6362	25.576	8.82682	26.2703	1.04	0	0.84	0	4	0	2.39	0	38.1	0	2.43	0	20	121.13	13.631	1	1	-2.75611	-3.3256	-2.0155	1	1	1	0	4.09309
2002	Week #6	6	F	10.3518	9-13 yrs	Perinatally Acquired HIV	summer	81	4000								51.5	3							1.02	0	1.57	0	4	0	2.47	0	38.22	0	2.51	2	20.8	122.43	13.8767	1	1	-2.6484	-3.15149	-1.85702	1	1	0	0	4.20808
2002	Week #12	12	F	10.4668	9-13 yrs	Perinatally Acquired HIV	summer	81	4000	511	0	32.73	0	<400			57.4	3	22.5074	46.4793	1.31952	52.3177	18.2828	31.8516	0.94	0	1.05	0	4	0	2.43	0	38.58	0	2.46	0	20.4	122.87	13.5126	1	1	-2.63026	-3.36584	-2.18313	1	1	1	0	4.32307
2003	Baseline	0	M	9.17454	9-13 yrs	Perinatally Acquired HIV	summer	85	7000	1516	0	40.08	0	<25	1.4	0	47.4	3	11.763	34.8321	2.96696	21.8827	8.72621	18.4097	1.08	0	1.56	0	1	0	2.47	0	44.04	0	2.39	0	22.7	122.23	15.1939	1	1	-2.03608	-1.77574	-0.650067	1	0	0	0	7.55647
2003	Week #6	6	M	9.28953	9-13 yrs	Perinatally Acquired HIV	summer	85	7000								85.2	3							1.09	0	1.5	0	1	0	2.53	2	41.14	0	2.51	2	22.6	123.03	14.9309	1	1	-1.96244	-1.87618	-0.862609	0	0	0	0	7.67146
2003	Week #12	12	M	9.40452	9-13 yrs	Perinatally Acquired HIV	summer	85	7000	1088	0	39.77	0	<25	1.4	0	96.3	3	1	65.9843	1.62738	77.7879	27.3802	28.4322	0.96	0	1.44	0	1	0	2.36	0	38.86	0	2.38	0	23.2	123.5	15.2109	1	1	-1.94406	-1.72359	-0.679002	0	0	0	0	7.78645
2004	Baseline	0	M	12.9637	9-13 yrs	Perinatally Acquired HIV	summer	83	7000	762	0	25.88	1				32.5	3	19.1965	26.8144	2.59583	17.2351	5.64	17.3538	0.84	0	1.52	0	2	0	2.25	0	36.12	1	2.33	0	34.1	146.1	15.9755	1	1	-1.24176	-1.60698	-1.25862	0	0	0	0	4.55852
2004	Week #6	6	M	13.0787	9-13 yrs	Perinatally Acquired HIV	summer	83	7000								42.1	3							0.94	0	1.47	0	2	0	2.36	0	36.7	1	2.43	0	33.83	146.83	15.6918	1	1	-1.22388	-1.71724	-1.4792	0	0	0	0	4.67351
2004	Week #12	12	M	13.1937	9-13 yrs	Perinatally Acquired HIV	summer	83	7000	505	0	27.33	1	<25	1.4	0	40.2	3	14.8238	27.9762	1.97623	26.8337	8.87311	22.0724	0.88	0	1.28	0	2	0	2.33	0	36.5	0	2.4	0	34	147.53	15.6213	1	1	-1.28746	-1.80821	-1.58991	0	0	0	0	4.7885
2005	Baseline	0	M	11.332	9-13 yrs		summer	100	4000	1007	0	43.45	0	27	1.43	1	27.1	2	72.3875	82.8809	1.715	19.7923	6.8093	25.1266	0.99	0	1.6	0	2	0	2.23	0	37.98	0	2.27	0	22.8	128.3	13.851	1	1	-2.4195	-3.25344	-2.37591	1	1	1	0	8.57221
2005	Week #6	6	M	11.447	9-13 yrs		summer	100	4000								56	3							0.97	0	1.63	0	2	0	2.38	0	37.95	0	2.42	0	22.7	128.77	13.6898	1	1	-2.46067	-3.40738	-2.59881	1	1	1	0	8.6872
2005	Week #12	12	M	11.5674	9-13 yrs		summer	100	4000	1220	0	38.19	0	<25	1.4	0	37.5	3	46.5748	59.4157	2.17809	22.9488	7.77917	20.7445	0.9	0	1.29	0	2	0	2.26	0	37.42	0	2.31	0	23.7	129.97	14.0301	1	1	-2.33982	-3.1129	-2.28683	1	1	1	0	8.80767
2006	Baseline	0	M	9.68104	9-13 yrs	Perinatally Acquired HIV	summer	80	7000	1234	0	46.53	0	<25	1.4	0	49.7	3	24.9007	54.3861	1.71102	36.3546	13.5286	27.2204	0.88	0	1.44	0	2	0	2.22	0	41.09	0	2.2	0	25.1	128.27	15.2554	1	1	-1.40133	-1.35782	-0.732739	0	0	0	0	8.57769
2006	Week #6	6	M	9.80424	9-13 yrs	Perinatally Acquired HIV	summer	80	7000								94.4	3							1.06	0	1.54	0	1	0	2.41	0	43.54	0	2.34	0	25.1	129.07	15.0669	1	1	-1.33201	-1.41794	-0.888536	0	0	0	0	8.70089
2006	Week #12	12	M	9.93018	9-13 yrs	Perinatally Acquired HIV	summer	80	7000	1184	0	48.29	0	<400			74.4	3	35.0027	66.3791	1.45979	61.4829	24.2789	32.6329	0.93	0	1.46	0	1	0	2.24	0	43.61	0	2.17	0	25.7	129.63	15.294	1	1	-1.35824	-1.36332	-0.772238	0	0	0	0	8.82683
2007	Baseline	0	M	13.8015	9-13 yrs	Perinatally Acquired HIV	summer	36	7000	468	0	30.92	0	120	2.08	1	32.9	3	17.0226	79.7446	1.57188	25.6309	9.0518	27.5131	0.9	0	1.4	0	2	0	2.4	0	38.99	0	2.42	0	30.97	140.07	15.7852	1	1	-2.67654	-2.89076	-1.69338	1	1	0	0
2007	Week #6	6	M	13.9192	9-13 yrs	Perinatally Acquired HIV	summer	36	7000								40.4	3							1.03	0	1.63	0	1	0	2.42	0	37.96	0	2.46	0	30.9	140.63	15.6244	1	1	-2.72754	-3.04919	-1.87487	1	1	0	0
2007	Week #12	12	M	14.037	9-13 yrs	Perinatally Acquired HIV	summer	36	7000	426	1	32.29	0	<25	1.4	0	55	3	43.2641	105.219	1.50225	45.136	16.1318	29.3306	0.92	0	1.73	0	2	0	2.36	0	39.46	0	2.37	0	32.4	141.53	16.1751	1	1	-2.6825	-2.78501	-1.51962	1	1	0	0
2008	Baseline	0	F	13.2402	9-13 yrs	Perinatally Acquired HIV	fall	100	4000	874	0	38.39	0	<25	1.4	0	33.4	3	75.6005	133.631	1.75185	23.9416	8.50279	25.4574	0.82	0	1.56	0	2	0	2.23	0	39.21	0	2.25	0	39.4	157.07	15.9702	1	1	-0.142156	-0.929934	-1.29326	0	0	0	0	10.5517
2008	Week #6	6	F	13.3552	9-13 yrs	Perinatally Acquired HIV	fall	100	4000								55.3	3							0.89	0	1.37	0	2	0	2.32	0	38.42	0	2.35	0	41	157.83	16.459	1	1	-0.122787	-0.779749	-1.07195	0	0	0	0	10.6667
2008	Week #12	12	F	13.4702	9-13 yrs	Perinatally Acquired HIV	fall	100	4000	953	0	39.63	0	<400			54.7	3	43.4482	181.98	1.9454	37.4404	12.421	22.7075	0.77	0	1.35	0	2	0	2.19	0	36.62	0	2.26	0	42.6	158.47	16.9635	1	1	-0.0702034	-0.597222	-0.838574	0	0	0	0	10.7817
2009	Baseline	0	M	10.8802	9-13 yrs	Perinatally Acquired HIV	fall	73	7000	135	1	9.23	1	780	2.89	1	30.3	2	16.6016	62.8051	1.10442	31.605	9.84282	32.4846	0.94	0	1.47	0	1	0	2.29	0	34.37	1	2.4	0	26.4	130.9	15.4072	1	1	-1.75998	-1.81677	-0.955333	0	0	0	0	0.227242
2009	Week #6	6	M	10.9952	9-13 yrs	Perinatally Acquired HIV	fall	73	7000								69.8	3							1.06	0	1.95	2	2	0	2.33	0	36.16	1	2.41	0	25.3	131.5	14.6308	1	1	-1.7241	-2.18988	-1.55999	0	1	0	0	0.342232
2009	Week #12	12	M	11.1102	9-13 yrs	Perinatally Acquired HIV	fall	73	7000	122	1	12.13	1	44	1.64	1	64.8	3	22.5863	56.2494	1.83639	47.0097	15.4641	23.8643	0.97	0	1.56	0	2	0	2.26	0	36.31	0	2.33	0	26.3	131.63	15.1791	1	1	-1.81376	-2.02046	-1.19099	0	1	0	0	0.457221
2010	Baseline	0	F	11.9124	9-13 yrs	Perinatally Acquired HIV	fall	90	4000	991	0	33.82	0	<25	1.4	0	32.9	3	31.1191	64.8425	1.08183	34.7561	10.978	33.3677	0.92	0	1.68	0	4	0	2.19	1	34.86	1	2.29	0	28.43	135.5	15.4845	1	1	-1.9737	-2.11423	-1.18472	0	1	0	0
2010	Week #6	6	F	12.0329	9-13 yrs	Perinatally Acquired HIV	fall	90	4000								61.3	3							0.94	0	1.81	0	3	0	2.14	1	33.59	1	2.27	0	28.3	135	15.5281	1	1	-2.20146	-2.27076	-1.2072	1	1	0	0
2010	Week #12	12	F	12.2081	9-13 yrs	Perinatally Acquired HIV	fall	90	4000	747	0	35.64	0	<25	1.4	0	51.1	3	26.1079	83.9637	1.42088	44.403	14.8913	29.1415	0.91	0	1.71	0	5	0	2.35	0	37.02	0	2.41	0	31.1	136.5	16.6915	1	1	-2.16861	-1.77115	-0.63692	1	0	0	0
2011	Baseline	0	F	13.4127	9-13 yrs	Perinatally Acquired HIV	fall	86	7000	667	0	37.33	0	<25	1.4	0	27.6	2	43.0375	81.2761	1.1643	26.3326	9.47325	34.3234	0.95	0	1.5	0	1	0	2.32	0	39.72	0	2.33	0	40.5	151.57	17.629	1	1	-1.04551	-0.852474	-0.511749	0	0	0	0	5.60986
2011	Week #6	6	F	13.5414	9-13 yrs	Perinatally Acquired HIV	fall	86	7000								52.6	3							0.98	0	1.56	0	1	0	2.21	0	38.56	0	2.24	0	41.8	151.93	18.1088	2	2	-1.08346	-0.747151	-0.351667	0	0	0	0	5.73854
2011	Week #12	12	F	13.6427	9-13 yrs	Perinatally Acquired HIV	fall	86	7000	605	0	37.11	0	<25	1.4	0	61.3	3	28.2231	129.843	1.11547	60.6004	23.498	38.3328	1.07	0	1.48	0	2	0	2.37	0	42.82	0	2.31	0	42.3	152.9	18.0936	2	2	-0.980372	-0.716223	-0.377449	0	0	0	0	5.83984
2012	Baseline	0	F	9.08145	9-13 yrs	Perinatally Acquired HIV	fall	47	4000	2202	2	51.23	0	<25	1.4	0	48.8	3	25.3809	78.5279					1.05	0	1.65	0	2	0	2.46	0	47.79	0	2.3	0	23.9	123.87	15.5763	1	1	-1.5331	-1.18094	-0.377706	0	0	0	0	8.61328
2012	Week #6	6	F	9.19644	9-13 yrs	Perinatally Acquired HIV	fall	47	4000								75.4	3			1.86425	51.8806	20.5573	27.2644	0.92	0	1.38	0	1	0	2.43	0	43.76	0	2.35	0	24.3	124.03	15.7962	1	1	-1.62868	-1.19349	-0.299305	0	0	0	0	8.72827
2012	Week #12	12	F	9.30869	9-13 yrs	Perinatally Acquired HIV	fall	47	4000	1320	0	47.01	0	<25	1.4	0	72.9	3	7.24852	92.3249	0.961302	75.5254	33.2348	45.5896	1.05	0	1.57	0	1	0	2.49	0	48.61	0	2.32	0	24.9	124.9	15.9615	1	1	-1.54195	-1.09724	-0.233774	0	0	0	0	8.84052
3001	Baseline	0	M	14.0424	14-18 yrs	Perinatally Acquired HIV	fall	85	7000	143	1	16.44	1	110	2.04	1	15.3	1	76.3372	115.307	1.56962	12.197	3.70711	24.2295	0.73	0	1.2	0	2	0	2.09	1	33.54	1	2.22	0	46.07	158.4	18.3615	2	2	-0.706284	-0.575579	-0.329125	0	0	0	0	1.13073
3001	Week #6	6	M	14.1574	14-18 yrs	Perinatally Acquired HIV	fall	85	7000								36.2	3							0.9	0	1.71	0	2	0	2.14	0	31.18	1	2.32	0	47.7	158.43	19.0039	2	2	-0.77432	-0.432581	-0.0828822	0	0	0	0	1.24572
3001	Week #12	12	M	14.2724	14-18 yrs	Perinatally Acquired HIV	fall	85	7000	359	1	16.19	1	75	1.88	1	35.4	3	52.5832	135.434	1.02098	38.6701	12.5286	35.3915	0.84	0	1.52	0	2	0	2.12	0	35.76	0	2.21	0	48.6	159.97	18.9915	2	2	-0.726465	-0.427701	-0.13386	0	0	0	0	1.36071
3002	Baseline	0	M	15.0171	14-18 yrs	Perinatally Acquired HIV	fall	90	4000	699	0	35.42	0	<25	1.4	0	38.6	3	27.5917	59.0323					1.01	0	1.23	0	2	0	2.35	0	41.9	0	2.31	0	33.9	153.1	14.4627	1	1	-2.0516	-3.34781	-3.35291	1	1	1	0	8.64887
3002	Week #6	6	M	15.1294	14-18 yrs	Perinatally Acquired HIV	fall	90	4000								54.9	3			1.81828	37.7718	15.0555	27.4235	0.94	0	1.16	0	1	0	2.49	0	44.02	0	2.41	0	33.6	154.3	14.1126	1	1	-1.96479	-3.49696	-3.76003	0	1	1	0	8.76112
3002	Week #12	12	M	15.2717	14-18 yrs	Perinatally Acquired HIV	fall	90	4000	549	0	37.09	0	<400			51.7	3	34.2408	88.2174	1.3635	44.4109	16.9477	32.7808	0.91	0	1.22	0	2	0	2.35	0	42.14	0	2.31	0	35.2	155	14.6514	1	1	-1.97906	-3.28946	-3.28356	0	1	1	0	8.90349
3003	Baseline	0	F	14.8611	14-18 yrs	Perinatally Acquired HIV	fall	92	7000	371	1	26.07	1	6100	3.79	1	19	1	25.3457	66.9392	1.14529	18.9747	5.99159	31.5347	0.96	0	1.38	0	2	0	2.22	0	34.85	1	2.32	0	46.1	163.53	17.2388	1	1	0.276675	-0.696148	-1.07762	0	0	0	0	3.65229
3003	Week #6	6	F	14.9706	14-18 yrs	Perinatally Acquired HIV	fall	92	7000								16.2	1							0.94	0	1.42	0	1	0	2.24	0	34.86	1	2.34	0	46.2	164.63	17.0461	1	1	0.432797	-0.710723	-1.20038	0	0	0	0	3.76181
3003	Week #12	12	F	15.1047	14-18 yrs	Perinatally Acquired HIV	fall	92	7000	272	1	28.4	1	6800	3.83	1	16.2	1	43.8431	85.0868	1.10661	15.9188	5.60033	34.57	0.95	0	1.28	0	1	0	2.28	0	38.84	0	2.3	0	48.8	164.4	18.0558	2	2	0.373753	-0.412724	-0.746449	0	0	0	0	3.89596
3004	Baseline	0	F	14.7406	14-18 yrs	Perinatally Acquired HIV	fall	83	7000	1350	0	39.11	0	<25	1.4	0	35.2	3	34.4398	51.235	1.10228	36.662	11.7124	33.274	0.88	0	1.31	0	1	0	2.35	0	35.26	1	2.44	0	35.2	148.67	15.9256	1	1	-1.98684	-2.67705	-1.78186	0	1	0	0
3004	Week #6	6	F	14.8556	14-18 yrs	Perinatally Acquired HIV	fall	83	7000								41.7	3							0.86	0	0.96	0	1	0	2.34	0	33.53	1	2.47	0	36.9	149.57	16.4944	1	1	-1.8796	-2.37714	-1.48463	0	1	0	0
3004	Week #12	12	F	14.9706	14-18 yrs	Perinatally Acquired HIV	fall	83	7000	868	0	44.48	0	<25	1.4	0	48.4	3	20.6215	98.0631	1.56568	38.7653	13.2457	27.3671	0.82	0	1.25	0	1	0	2.45	0	37.72	0	2.5	0	37.2	150.03	16.5267	1	1	-1.82261	-2.36062	-1.49017	0	1	0	0
3005	Baseline	0	M	15.6304	14-18 yrs	Perinatally Acquired HIV	fall	83	4000	586	0	34.58	0	<25	1.4	0	28.2	2	51.872	113.687	1.58976	21.9275	7.43694	26.3721	0.93	0	1.43	0	2	0	2.14	1	37.44	0	2.19	1	43.2	158.3	17.2394	1	1	-1.76555	-2.02346	-1.42835	0	1	0	0	5.66735
3005	Week #6	6	M	15.7454	14-18 yrs	Perinatally Acquired HIV	fall	83	4000								51.9	3							0.98	0	1.37	0	2	0	2.24	0	37.81	0	2.28	0	42.8	158.73	16.9874	1	1	-1.7532	-2.14989	-1.61449	0	1	0	0	5.78234
3005	Week #12	12	M	15.8604	14-18 yrs	Perinatally Acquired HIV	fall	83	4000	389	1	30.4	0	<25	1.4	0	53.5	3	20.6756	149.304	1.46303	43.7835	16.7004	31.2156	0.97	0	1.38	0	2	0	2.37	0	42.12	0	2.33	0	43.7	159.4	17.1991	1	1	-1.7459	-2.11416	-1.54286	0	1	0	0	5.89733
3006	Baseline	0	F	17.974	14-18 yrs	Perinatally Acquired HIV	fall	88	4000	731	0	31.43	0	<400			31	2	39.7113	56.1538	1.48114	25.6229	8.53522	27.533	1.03	0	1.35	0	2	0	2.34	0	36.77	1	2.4	0	47.6	149.9	21.1838	2	2	-2.03778	-1.20478	-0.0206158	1	0	0	0	8.67351
3006	Week #6	6	F	18.089	14-18 yrs	Perinatally Acquired HIV	fall	88	4000								50	3							1.02	0	1.21	0	2	0	2.3	0	38.31	0	2.33	0	48.2	150.13	21.3851	2	2	-2.0059	-1.12363	0.0263196	1	0	0	0	8.7885
3006	Week #12	12	F	18.2368	14-18 yrs	Perinatally Acquired HIV	fall	88	4000	1001	0	37.66	0	<400			50.1	3	35.5766	61.2302	1.45475	42.2486	14.703	29.3474	0.98	0	1.28	0	2	0	2.31	0	38.42	0	2.34	0	48.1	150.83	21.1431	2	2	-1.8999	-1.15248	-0.059694	0	0	0	0	8.93635
3007	Baseline	0	F	15.1951	14-18 yrs	Perinatally Acquired HIV	fall	92	7000	944	0	35.51	0	<25	1.4	0	32.9	3	59.2479	71.081	1.73698	24.7639	7.40138	22.4966	0.85	0	1.28	0	3	0	2.19	0	32.98	1	2.33	0	38.77	150.67	17.0782	1	1	-1.76062	-2.15041	-1.2506	0	1	0	0	11.6797
3007	Week #6	6	F	15.3155	14-18 yrs	Perinatally Acquired HIV	fall	92	7000								37.4	3							0.72	0	1.23	0	1	0	2.2	0	32.78	1	2.34	0	39.7	152.03	17.1764	1	1	-1.56021	-1.99086	-1.22016	0	0	0	0	11.8001
3007	Week #12	12	F	15.4305	14-18 yrs	Perinatally Acquired HIV	fall	92	7000	729	0	35.89	0	<25	1.4	0	46.5	3	39.6929	83.6012	1.55428	37.6575	12.5373	26.9619	0.69	0	1.29	0	2	0	2.39	0	36.75	0	2.46	0	39.77	151.37	17.3571	1	1	-1.68218	-2.06292	-1.16818	0	1	0	0	11.9151
3008	Baseline	0	F	16.282	14-18 yrs	Perinatally Acquired HIV	fall	93	4000	1021	0	41.53	0	<25	1.4	0	26.1	2	37.3386	30.8088	1.81984	18.2597	6.18471	23.6962	1.07	0	1.43	0	1	0	2.45	0	37.39	0	2.5	0	62.6	167.5	22.3123	2	2	0.744448	0.760577	0.500793	0	0	0	0	6.69952
3008	Week #6	6	F	16.4079	14-18 yrs	Perinatally Acquired HIV	fall	93	4000								24.8	2							0.72	0	1.23	0	1	0	2.2	0	32.78	1	2.34	0	64.7	167.7	23.0058	2	2	0.770309	0.904991	0.658431	0	0	0	0	6.82546
3008	Week #12	12	F	16.5229	14-18 yrs	Perinatally Acquired HIV	fall	93	4000	853	0	45.27	0	15000	4.18	1	21.9	2	21.2263	46.0288	1.53274	17.4123	5.88198	26.8584	0.9	0	0.97	0	3	0	2.33	0	37.29	0	2.38	0	65.4	166.83	23.4979	2	2	0.626713	0.939585	0.749941	0	0	0	0	6.94045
3009	Baseline	0	M	14.2012	14-18 yrs	Perinatally Acquired HIV	fall	86	4000	644	0	35.96	0	<400			38.7	3	16.3353	42.4921	2.37355	22.0261	7.56589	19.5501	0.98	0	1.32	0	2	0	2.36	0	37.92	0	2.4	0	34.8	141.6	17.3561	1	1	-2.78593	-2.42986	-0.871607	1	1	0	0
3009	Week #6	6	M	14.3162	14-18 yrs	Perinatally Acquired HIV	fall	86	4000								57.3	3							0.9	0	1.15	0	2	0	2.21	0	39.67	0	2.22	0	33.8	142.6	16.6218	1	1	-2.73056	-2.70016	-1.32435	1	1	0	0
3009	Week #12	12	M	14.4394	14-18 yrs	Perinatally Acquired HIV	fall	86	4000	1011	0	34.71	0	<25	1.4	0	69.4	3	13.5345	18.7338	1.41311	61.5369	20.8431	30.0333	0.94	0	1.51	0	3	0	2.34	0	37.39	0	2.39	0	36.5	143.03	17.8418	1	1	-2.79121	-2.30696	-0.701201	1	1	0	0
3010	Baseline	0	M	15.4743	14-18 yrs	Perinatally Acquired HIV	fall	64	7000	67	1	7.14	1	40	1.6	1	24.9	2	46.5016	45.5129	2.43186	14.1501	4.13202	16.5945	0.97	0	1.61	2	2	0	2.1	1	32.22	1	2.26	0	25.9	133.6	14.5106	1	1	-4.31902	-6.21789	-3.5027	1	1	1	0	0.334018
3010	Week #6	6	M	15.5756	14-18 yrs	Perinatally Acquired HIV	fall	64	7000								49.3	3							0.93	0	2.04	2	3	0	2.34	0	45.04	0	2.24	0	25.4	133.43	14.2668	1	1	-4.38421	-6.54554	-3.79793	1	1	1	0	0.435318
3010	Week #12	12	M	15.7043	14-18 yrs	Perinatally Acquired HIV	fall	64	7000	156	1	8.83	1	<400			25.7	2	45.1617	36.0257					1.04	0	1.88	2	2	0	2.27	0	37.73	0	2.32	0	27.1	134.1	15.0699	1	1	-4.41856	-6.13213	-3.07888	1	1	1	0	0.563997
3011	Baseline	0	M	14.9897	14-18 yrs	Perinatally Acquired HIV	fall	91	7000	562	0	31.78	0	<25	1.4	0	51.9	3	23.0756	46.4998					0.86	0	1.33	0	2	0	2.34	0	38.19	0	2.38	0	42.3	170.17	14.6074	1	1	0.0548949	-1.69716	-3.17064	0	0	1	0
3011	Week #6	6	M	15.1075	14-18 yrs	Perinatally Acquired HIV	fall	91	7000								57.7	3			1.63855	44.1364	16.1772	28.0367	0.87	0	1.49	0	2	0	2.35	0	40.47	0	2.34	0	43.1	171.23	14.7	1	1	0.0915665	-1.6896	-3.15876	0	0	1	0
3011	Week #12	12	M	15.2799	14-18 yrs	Perinatally Acquired HIV	fall	91	7000	628	0	32.84	0	<25	1.4	0	49.2	3	17.8459	66.3085	1.59448	38.4549	13.6676	27.7796	0.76	0	1.54	0	2	0	2.36	0	39.24	0	2.38	0	46.1	172.47	15.4979	1	1	0.161851	-1.35688	-2.52417	0	0	1	0
3012	Baseline	0	F	15.3238	14-18 yrs	Perinatally Acquired HIV	fall	85	4000	1016	0	30.44	0	<25	1.4	0	16.1	1	33.6195	44.6585	2.55153	8.45094	2.95858	18.3763	0.94	0	1.19	0	1	0	2.24	0	38.65	0	2.27	0	45.6	149.33	20.4489	2	2	-1.97972	-0.912898	0.12312	0	0	0	0	6.7269
3012	Week #6	6	F	15.436	14-18 yrs	Perinatally Acquired HIV	fall	85	4000								28	2							0.91	0	1.22	0	1	0	2.29	0	40.33	0	2.29	0	45.5	150.1	20.1953	2	2	-1.87952	-0.984616	0.0129647	0	0	0	0	6.83915
3012	Week #12	12	F	15.5537	14-18 yrs	Perinatally Acquired HIV	fall	85	4000	947	0	32.2	0	<25	1.4	0	29.1	2	27.4761	59.8598					0.91	0	1.14	0	1	0	2.35	0	42.33	0	2.31	0	45.4	149.2	20.3947	2	2	-2.02824	-1.02836	0.0634595	1	0	0	0	6.95688
4001	Baseline	0	F	20	19-29 yrs	Perinatally Acquired HIV	summer	82	7000	608	0	36.77	0	<25	1.4	0	25.3	2	43.5563	53.5054	2.13742	15.0687	5.89195	23.2883	0.86	0	1.02	0	1	0	2.35	0	43.18	0	2.29	0	50.77	157.07	20.5788	2	2								8.57221
4001	Week #6	6	F	20.115	19-29 yrs	Perinatally Acquired HIV	summer	82	7000								44.1	3							0.98	0	0.89	0	1	0	2.3	0	39.55	0	2.31	0	50.67	156.47	20.6961	2	2								8.6872
4001	Week #12	12	F	20.23	19-29 yrs	Perinatally Acquired HIV	summer	82	7000	589	0	28.79	1	<25	1.4	0	44.2	3	2.49972	72.3215	1.62016	34.2999	11.7757	26.6418	0.9	0	0.89	0	1	0	2.26	0	37.9	0	2.3	0	54.3	157.07	22.0097	2	2								8.80219
4002	Baseline	0	F	29.347	19-29 yrs	Behaviorally Acquired	fall	88	4000	596	0	24.61	1	<25	1.4	0	45.2	3	68.0166	30.5687	1.59827	35.596	12.076	26.7168	0.85	0	0.81	0	1	0	2.17	1	37.45	0	2.22	0	59	153.57	25.0172	2	3								9.66188
4002	Week #6	6	F	29.4648	19-29 yrs	Behaviorally Acquired	fall	88	4000								56.6	3							0.93	0	0.95	0	1	0	2.37	0	40.29	0	2.36	0	60	153.57	25.4413	2	3								9.7796
4002	Week #12	12	F	29.577	19-29 yrs	Behaviorally Acquired	fall	88	4000	535	0	29.85	1	<25	1.4	0	52.8	3	21.4146	38.3154	1.52868	42.9081	15.0643	28.5308	0.81	0	0.93	0	2	0	2.23	0	38.76	0	2.25	0	63.1	153.27	26.8606	2	3								9.89186
4003	Baseline	0	F	28.3751	19-29 yrs	Behaviorally Acquired	fall	100	7000	195	1	11.27	1	<25	1.4	0	32.9	3	43.1711	36.8895	1.50331	28.2223	7.89461	23.9958	0.86	0	1.34	0	6	0	2.14	1	30.86	1	2.32	0	68.7	154.94	28.6174	2	3								2.67214
4003	Week #6	6	F	28.4901	19-29 yrs	Behaviorally Acquired	fall	100	7000								33.9	3							0.82	0	1.37	0	9	0	2.19	1	32.92	1	2.33	0	68.1	153.33	28.9663	2	3								2.78713
4003	Week #12	12	F	28.616	19-29 yrs	Behaviorally Acquired	fall	100	7000	205	1	12.3	1	<25	1.4	0	28.9	2	34.4439	63.2535	1.56634	23.4622	7.06741	24.4547	0.71	0	1.35	0	13	2	2.18	1	33.24	1	2.32	0	69.9	154.67	29.219	2	3								2.91307
4004	Baseline	0	F	24.0219	19-29 yrs	Behaviorally Acquired	fall	100	4000	267	1	31.59	0	<25	1.4	0	52.7	3	15.6379	55.0951	1.45015	45.6108	14.8144	28.1108	0.82	0	0.95	0	1	0	2.24	0	35.85	0	2.32	0	74.33	165	27.3021	2	3								3.68788
4004	Week #6	6	F	24.1369	19-29 yrs	Behaviorally Acquired	fall	100	4000								62.3	3							0.85	0	0.98	0	1	0	2.21	0	35.2	0	2.31	0	76.9	164.6	28.3835	2	3								3.80287
4004	Week #12	12	F	24.2519	19-29 yrs	Behaviorally Acquired	fall	100	4000	484	1	33.54	0	<25	1.4	0	62.5	3	14.5104	40.8612	2.11639	40.4459	13.0564	20.8903	0.79	0	0.98	0	1	0	2.2	0	35.63	0	2.29	0	78.6	164.4	29.0816	2	3								3.91786
4005	Baseline	0	F	29.8316	19-29 yrs	Behaviorally Acquired	fall	46	7000	526	0	40.59	0	170	2.23	1	25.9	2	14.8912	43.3026	1.51685	20.6043	7.2431	27.9657	0.91	0	0.86	0	1	0	2.27	0	38.81	0	2.29	0	51.9	161.37	19.9307	2	2								8.81314
4005	Week #6	6	F	29.9466	19-29 yrs	Behaviorally Acquired	fall	46	7000								35.5	3							0.89	0	0.78	0	1	0	2.23	0	39.86	0	2.23	0	54.33	160.73	21.0303	2	2								8.92813
4005	Week #12	12	F	30.0616	19-29 yrs	Behaviorally Acquired	fall	46	7000	455	1	38.72	0	<25	1.4	0	43.1	3	17.2839	79.9434	1.70173	30.6258	12.5059	29.016	0.87	0	0.65	1	1	0	2.31	0	45.1	0	2.21	0	52.27	161.1	20.1401	2	2								9.04312
4006	Baseline	0	F	29.3251	19-29 yrs	Behaviorally Acquired	fall	83	4000	611	0	19.52	1	37	1.57	1	40.6	3	31.7539	85.036	2.31118	22.375	9.82185	24.1918	0.93	0	0.74	0	1	0	2.48	0	48.49	0	2.31	0	37.7	145.23	17.8743	1	1								7.70157
4006	Week #6	6	F	29.4401	19-29 yrs	Behaviorally Acquired	fall	83	4000								62.2	3							0.87	0	0.78	1	1	0	2.4	0	49.84	0	2.2	0	37.77	145.13	17.9322	1	1								7.81656
4006	Week #12	12	F	29.5551	19-29 yrs	Behaviorally Acquired	fall	83	4000	508	0	23.18	1	<25	1.4	0	70.8	3	24.2688	101.583	1.26089	62.0861	27.1247	38.3117	0.96	0	0.72	1	3	0	2.48	0	48.26	0	2.31	0	38.9	145	18.5018	2	2								7.93155
4007	Baseline	0	M	29.0459	19-29 yrs	Behaviorally Acquired	fall	82	7000	265	1	19.58	1	<25	1.4	0	47.2	3							0.99	0	0.94	0	2	0	2.32	0	39.46	0	2.33	0	61.1	170.87	20.9271	2	2								5.96578
4007	Week #6	6	M	29.1608	19-29 yrs	Behaviorally Acquired	fall	82	7000								63.1	3	16.6471	42.8637	1.87881	43.7111	15.9147	25.2214	0.82	0	1.06	0	3	0	2.31	0	40.2	0	2.31	0	62	171	21.2031	2	2								6.08077
4007	Week #12	12	M	29.2758	19-29 yrs	Behaviorally Acquired	fall	82	7000	247	1	22.6	1	<25	1.4	0	62.8	3	22.5869	53.0276	1.4464	53.818	18.7974	29.9321	0.95	0	0.81	0	2	0	2.43	0	38.56	0	2.46	0	61.97	170.53	21.3098	2	2								6.19576
4008	Baseline	0	M	19.7125	19-29 yrs	Perinatally Acquired HIV	fall	83	4000	646	0	25.63	1	<25	1.4	0	44.9	3	18.8556	79.8735	2.31118	25.6479	9.81301	21.8552	1.02	0	0.9	0	3	0	2.45	0	42.25	0	2.41	0	40.33	164.63	14.8803	1	1	-1.69356	-4.55016	-4.89247	0	1	1	0	9.76318
4008	Week #6	6	M	19.8275	19-29 yrs	Perinatally Acquired HIV	fall	83	4000								55.7	3							0.86	0	1.03	0	3	0	2.34	0	43.57	0	2.27	0	40.4	164.13	14.997	1	1	-1.76517	-4.5296	-4.79	0	1	1	0	9.87817
4008	Week #12	12	M	19.9425	19-29 yrs	Perinatally Acquired HIV	fall	83	4000	545	0	26.8	1	<25	1.4	0	62.4	3	20.6992	59.1683	1.58246	49.0206	18.2109	29.1842	0.85	0	0.93	0	2	0	2.41	0	41.02	0	2.39	0	41.3	163.93	15.3686	1	1	-1.79728	-4.29178	-4.44748	0	1	1	0	9.99316
4009	Baseline	0	M	19.1896	19-29 yrs	Perinatally Acquired HIV	fall	48	7000	491	0	32.26	0	<25	1.4	0	31.5	2	8.80926	76.4814	1.33981	26.9231	10.1939	32.3616	0.94	0	0.98	0	1	0	2.47	0	41.81	0	2.43	0	49.3	170.57	16.945	1	1	-0.851634	-2.55991	-2.85467	0	1	1	0
4009	Week #6	6	M	19.2991	19-29 yrs	Perinatally Acquired HIV	fall	48	7000								45.3	3							0.95	0	0.81	0	2	0	2.45	0	44.62	0	2.36	0	49.7	170.7	17.0565	1	1	-0.836858	-2.50228	-2.79485	0	1	1	0
4009	Week #12	12	M	19.4196	19-29 yrs	Perinatally Acquired HIV	fall	48	7000	519	0	39.26	0	<25	1.4	0	46.8	3	30.2958	73.0903	1.73557	33.0628	13.2502	28.3125	0.85	0	0.85	0	2	0	2.44	0	44.26	0	2.35	0	49	170.5	16.8557	1	1	-0.870808	-2.65045	-2.99255	0	1	1	0
4010	Baseline	0	M	20.3532	19-29 yrs	Behaviorally Acquired	fall	100	4000	367	1	36.18	0	<25	1.4	0	36.6	3	10.3947	52.5057	1.41135	31.1767	10.7936	29.4906	1.01	0	1.31	0	7	0	2.3	0	38.22	0	2.34	0	57.2	172.17	19.2966	2	2								1.48939
4010	Week #6	6	M	20.4846	19-29 yrs	Behaviorally Acquired	fall	100	4000								46.8	3							0.96	0	1.14	0	8	0	2.33	0	38.29	0	2.36	0	55.1	173.13	18.3826	2	2								1.62081
4010	Week #12	12	M	20.5832	19-29 yrs	Behaviorally Acquired	fall	100	4000	274	1	29.72	1	<25	1.4	0	36.5	3	19.2248	67.5529	1.64967	27.1264	10.0773	27.6092	0.92	0	1.17	0	13	2	2.28	0	41.02	0	2.26	0	56.77	173.33	18.8961	2	2								1.71937
4011	Baseline	0	M	19.0746	19-29 yrs	Perinatally Acquired HIV	fall	29	4000	909	0	42.71	0	<25	1.4	0	33.3	3	8.92572	76.5213	2.01987	20.6574	8.39431	25.2081	1.04	0	1.15	0	1	0	2.48	0	44.88	0	2.38	0	59.1	175.57	19.1729	2	2	-0.146787	-1.06863	-1.40335	0	0	0	0	7.80014
4011	Week #6	6	M	19.1951	19-29 yrs	Perinatally Acquired HIV	fall	29	4000								29	2							0.94	0	1.37	0	2	0	2.34	0	41.83	0	2.3	0	59	176.03	19.0405	2	2	-0.0893452	-1.11	-1.51463	0	0	0	0	7.9206
4011	Week #12	12	M	19.3046	19-29 yrs	Perinatally Acquired HIV	fall	29	4000	1040	0	43.52	0	<25	1.4	0	41.7	3	47.4868	82.3787	1.62754	31.2894	11.8386	28.39	0.9	0	1.16	0	1	0	2.3	0	41.78	0	2.26	0	59.5	175.9	19.2303	2	2	-0.110793	-1.06181	-1.43294	0	0	0	0	8.03012
4012	Baseline	0	M	19.2964	19-29 yrs	Perinatally Acquired HIV	fall	71	7000	140	1	11.19	1				28.9	2	8.29656	58.3824	2.23621	16.5746	6.62296	22.9168	1	0	0.69	1	1	0	2.41	0	44.13	0	2.33	0	45.6	159.5	17.9244	1	1	-2.38513	-3.28812	-2.19487	1	1	1	0	3.80014
4012	Week #6	6	M	19.4141	19-29 yrs	Perinatally Acquired HIV	fall	71	7000								29.1	2							0.89	0	0.75	1	1	0	2.38	0	42.73	0	2.33	0	45.2	160.23	17.6056	1	1	-2.28856	-3.38312	-2.42743	1	1	1	0	3.91786
4012	Week #12	12	M	19.5291	19-29 yrs	Perinatally Acquired HIV	fall	71	7000	198	1	13.01	1				23.7	2	24.4312	46.9044	1.51236	18.1333	7.26055	30.6352	0.98	0	1.02	0	1	0	2.48	0	44.22	0	2.4	0	44.1	160.33	17.1557	1	1	-2.2814	-3.63794	-2.78889	1	1	1	0	4.03285
5001	Baseline	0	F	37.2211	30-50 yrs	Behaviorally Acquired	summer	87	4000	968	0	33.18	0	<25	1.4	0	32.4	3	40.6685	76.6389	2.18036	18.9315	7.68958	23.7333	0.97	0	1.01	0	4	0	2.34	0	44.86	0	2.24	0	35.87	157.94	14.3796	1	1								7.74538
5001	Week #6	6	F	37.3361	30-50 yrs	Behaviorally Acquired	summer	87	4000								35.7	3							1.07	0	1.02	0	7	0	2.39	0	40.85	0	2.37	0	34.97	156.43	14.2908	1	1								7.86037
5001	Week #12	12	F	37.4511	30-50 yrs	Behaviorally Acquired	summer	87	4000	661	0	34.11	0	<25	1.4	0	63.4	3	40.2157	91.3756	2.0943	40.8972	13.9631	22.0237	0.92	0	1.02	0	8	0	2.17	1	37.69	0	2.22	0	35.9	158.1	14.3625	1	1								7.97536
5002	Baseline	0	F	33.4182	30-50 yrs	Behaviorally Acquired	summer	98	7000	528	0	39.94	0	<25	1.4	0	34.5	3	17.8367	48.4398	2.30123	19.4739	7.69706	22.3103	0.87	0	1.16	0	4	0	2.36	0	43.65	0	2.29	0	56.6	159	22.3884	2	2								4.94182
5002	Week #6	6	F	33.5332	30-50 yrs	Behaviorally Acquired	summer	98	7000								85.7	3	14.2958	37.1473	1.71305	64.0229	24.6979	28.819	0.86	0	0.95	0	3	0	2.27	0	42.6	0	2.22	0	55.73	158.23	22.2593	2	2								5.05681
5003	Baseline	0	F	32.5722	30-50 yrs	Behaviorally Acquired	summer	85	4000	645	0	27	1	<400			21.4	2	39.2328	30.0422	1.23506	19.5071	6.99133	32.6697	0.86	0	1.13	0	2	0	2.28	0	39.57	0	2.29	0	100.6	154.86	41.9488	3	3								7.07461
5003	Week #6	6	F	32.6872	30-50 yrs	Behaviorally Acquired	summer	85	4000								48.7	3							0.89	0	1.09	0	2	0	2.34	0	41.93	0	2.3	0	99.13	154.8	41.3679	3	3								7.1896
5003	Week #12	12	F	32.8022	30-50 yrs	Behaviorally Acquired	summer	85	4000	572	0	21.92	1	<25	1.4	0	75.7	3	34.8526	78.7386	2.54165	41.4096	15.002	19.8177	0.88	0	1.01	0	2	0	2.27	0	40	0	2.27	0	94.43	152.23	40.7483	3	3								7.30458
5004	Baseline	0	F	34.3792	30-50 yrs	Behaviorally Acquired	summer	77	4000	756	0	33	0	<400			34.6	3	41.1693	33.025	1.23451	32.1388	11.3676	32.8543	0.94	0	1.45	0	1	0	2.27	0	39.05	0	2.29	0	52.37	156.3	21.437	2	2								8.11499
5004	Week #6	6	F	34.4942	30-50 yrs	Behaviorally Acquired	summer	77	4000								45.9	3			4.59407	14.8196	4.85757	10.5829	0.81	0	1.27	0	1	0	2.21	0	36.18	0	2.29	0	52.67	156.67	21.4581	2	2								8.22998
5004	Week #12	12	F	34.6092	30-50 yrs	Behaviorally Acquired	summer	77	4000	540	0	33.29	0	<25	1.4	0	46.4	3	12.1061	43.0041					0.85	0	1.27	0	1	0	2.24	0	36.89	0	2.3	0	54.47	157.13	22.0617	2	2								8.34497
5005	Baseline	0	M	41.7002	30-50 yrs	Behaviorally Acquired	summer	76	7000	730	0	22.01	1	<25	1.4	0	37.9	3	38.002	47.454	1.5263	29.1138	11.7491	31.0003	1.03	0	0.88	0	14	2	2.32	0	44.57	0	2.23	0	59.07	172.9	19.7595	2	2								8.47091
5005	Week #6	6	M	41.807	30-50 yrs	Behaviorally Acquired	summer	76	7000								59	3							0.86	0	1.16	0	9	0	2.3	0	41.31	0	2.27	0	59.5	172.37	20.026	2	2								8.57769
5005	Week #12	12	M	41.9576	30-50 yrs	Behaviorally Acquired	summer	76	7000	930	0	28.27	1	<25	1.4	0	69.9	3	15.5461	65.564	2.87079	33.3759	13.9093	19.8988	1.11	2	1.19	0	4	0	2.34	0	46.03	0	2.22	0	57.23	172.4	19.2553	2	2								8.72827
5006	Baseline	0	M	41.8782	30-50 yrs	Behaviorally Acquired	summer	100	7000	235	1	17.95	1	<25	1.4	0	53.7	3	49.9907	68.406	1.83526	37.1127	14.1425	26.3361	0.91	0	1.12	0	1	0	2.35	0	42.08	0	2.31	0	42.83	161.4	16.4415	1	1								6.47228
5006	Week #6	6	M	41.9932	30-50 yrs	Behaviorally Acquired	summer	100	7000								70	3			4.6724	22.2675	8.06513	11.5216	0.97	0	1.15	0	1	0	2.37	0	39.99	0	2.37	0	45.57	160.67	17.6526	1	1								6.58727
5006	Week #12	12	M	42.1081	30-50 yrs	Behaviorally Acquired	summer	100	7000	204	1	18.65	1	<25	1.4	0	86.6	3	30.0194	91.2745					1.03	0	1.05	0	1	0	2.28	0	38.97	0	2.3	0	45.1	160.6	17.4858	1	1								6.70226
5007	Baseline	0	F	41.4292	30-50 yrs	Behaviorally Acquired	summer	87	4000	374	1	19.18	1	<25	1.4	0	26.3	2	58.3094	35.2471	1.86031	17.7876	6.45219	24.533	0.87	0	1.38	0	4	0	2.23	0	40.05	0	2.23	0	58.97	163.27	22.1217	2	2								6.51608
5007	Week #6	6	F	41.5441	30-50 yrs	Behaviorally Acquired	summer	87	4000								49.2	3							0.96	0	1.1	0	3	0	2.4	0	40.01	0	2.4	0	59.5	161.6	22.7842	2	2								6.63107
5007	Week #12	12	F	41.6591	30-50 yrs	Behaviorally Acquired	summer	87	4000	483	1	23.11	1	<25	1.4	0	47.8	3	17.6318	33.6304	2.56909	25.632	8.8207	18.4534	0.88	0	1.08	0	3	0	2.25	0	37.99	0	2.29	0	58.3	161.73	22.2888	2	2								6.74606
5008	Baseline	0	F	40.5448	30-50 yrs	Behaviorally Acquired	summer	86	7000	1244	0	45.81	0	<25	1.4	0	33.8	3	23.6376	57.5016	1.42447	29.0395	9.45301	27.9675	0.86	0	1.09	0	2	0	2.27	0	35.93	0	2.35	0	53.8	154.63	22.5006	2	2								9.05408
5008	Week #6	6	F	40.6626	30-50 yrs	Behaviorally Acquired	summer	86	7000								70.2	3			1.58937	57.2504	19.0448	27.1293	0.9	0	1.08	0	1	0	2.27	0	36.72	0	2.34	0	51.47	154.56	21.5457	2	2								9.1718
5008	Week #12	12	F	40.7748	30-50 yrs	Behaviorally Acquired	summer	86	7000	944	0	43.06	0	<25	1.4	0	69.7	3	5.66642	79.0465					0.83	0	1.01	0	2	0	2.14	1	31.5	1	2.31	0	52.4	154.9	21.8388	2	2								9.28405
5009	Baseline	0	M	44.5339	30-50 yrs	Behaviorally Acquired	summer	89	4000	483	1	30.21	0	<25	1.4	0	48.5	3	38.0876	74.0205	2.11373	29.9807	11.2595	23.2155	0.95	0	1.33	0	2	0	2.37	0	41.47	0	2.34	0	61.9	183.37	18.4092	2	2								6.3217
5009	Week #6	6	M	44.6489	30-50 yrs	Behaviorally Acquired	summer	89	4000								57.2	3	13.8787	68.096					1	0	1.18	0	9	0	2.29	0	36.42	0	2.36	0	60.13	182.13	18.1271	2	2								6.43669
5009	Week #12	12	M	44.7639	30-50 yrs	Behaviorally Acquired	summer	89	4000	581	0	32.25	0	<25	1.4	0	56.5	3		42.7597					0.9	0	1.12	0	6	0	2.3	0	37.35	0	2.35	0	62.63	181.77	18.9556	2	2								6.55167
5010	Baseline	0	M	42.5353	30-50 yrs	Behaviorally Acquired	summer	84	7000	187	1	20.57	1	55	1.74	1	33.2	3	45.0288	42.3902	2.02775	20.8176	8.01003	24.1266	0.88	0	0.98	0	1	0	2.29	0	42.49	0	2.24	0	55.77	176.07	17.9899	1	1								7.74265
5010	Week #6	6	M	42.6502	30-50 yrs	Behaviorally Acquired	summer	84	7000								52.7	3							1.03	0	1.07	0	3	0	2.38	0	40.02	0	2.38	0	54.5	176.27	17.5404	1	1								7.85763
5010	Week #12	12	M	42.7625	30-50 yrs	Behaviorally Acquired	summer	84	7000	333	1	19.77	1	<25	1.4	0	61.3	3	22.3503	39.9191	0.994204	67.5606	24.1465	39.3907	0.92	0	1.34	0	3	0	2.3	0	39.46	0	2.31	0	54.7	175.53	17.7535	1	1								7.96989
5011	Baseline	0	M	36.8652	30-50 yrs	Behaviorally Acquired	summer	100	7000	257	1	29.3	1	<25	1.4	0	37.4	3	33.8505	61.2092	1.56216	29.2355	10.5281	28.1501	0.89	0	0.91	0	6	0	2.12	1	39.76	0	2.12	1	71	172.33	23.9076	2	2								5.53867
5011	Week #6	6	M	37.0103	30-50 yrs	Behaviorally Acquired	summer	100	7000								62.3	3							0.91	0	0.97	0	29	2	2.29	0	40.17	0	2.29	0	70.9	172.67	23.78	2	2								5.68378
5011	Week #12	12	M	37.0924	30-50 yrs	Behaviorally Acquired	summer	100	7000	422	1	34.26	0	<25	1.4	0	63.8	3	23.4717	37.4575					0.9	0	0.89	0	14	2	2.23	0	40.7	0	2.22	0	71.7	172.03	24.2276	2	2								5.76591
5012	Baseline	0	M	45.9302	30-50 yrs	Behaviorally Acquired	summer	89	4000	263	1	16.23	1	<25	1.4	0	43.3	3	29.6601	47.8165	1.77788	30.8478	11.1171	25.6746	0.83	0	0.85	1			2.14	1	39.79	0	2.14	1	56.43	168.3	19.9224	2	2								6.95688
5012	Week #6	6	M	46.0561	30-50 yrs	Behaviorally Acquired	summer	89	4000								64.4	3			1.49659	52.3767	19.9875	31.0365	1.02	0	1	0	1	0	2.38	0	42.14	0	2.34	0	55.77	168.2	19.7128	2	2								7.08282
5012	Week #12	12	M	46.1574	30-50 yrs	Behaviorally Acquired	summer	89	4000	305	1	17.49	1	<25	1.4	0	66.2	3	26.5711	67.6078					0.91	0	1	0	1	0	2.3	0	41.07	0	2.28	0	57.37	168.53	20.199	2	2								7.18412
[truncated: 14 more columns]
